# Supplementary material for: The Role of Gulls as Reservoirs of Antibiotic Resistance in Aquatic Environments: A Scoping Review
Source: Front Microbiol. 2021 Jul 23;12:703886. doi: 10.3389/fmicb.2021.703886 (PMC8343230; doi:10.3389/fmicb.2021.703886)
Supplement: Supplementary file 2 [file Table_2.XLSX]

## Sheet: Hoja1
Search tool	Query	Results
PubMed	(((((antibiotic resist*[Title/Abstract]) OR (antimicrobial resist*[Title/Abstract])) AND (marine bird*[Title/Abstract])) OR (aquatic bird*[Title/Abstract])) OR (gull*[Title/Abstract])) OR (larus[Title/Abstract])	3831
PubMed	((((((((((escherichia[Title/Abstract]) OR (salmonella[Title/Abstract])) OR (klebsiella[Title/Abstract])) OR (enterococcus[Title/Abstract])) OR (staphylococcus[Title/Abstract])) OR (enterobacter*[Title/Abstract])) OR (pseudomonas[Title/Abstract])) AND (marine bird*[Title/Abstract])) OR (aquatic bird*[Title/Abstract])) OR (gull*[Title/Abstract])) OR (larus[Title/Abstract])	3833
PubMed	((((bacteria[Title/Abstract]) AND (marine bird*[Title/Abstract])) OR (aquatic bird*[Title/Abstract])) OR (gull*[Title/Abstract])) OR (larus[Title/Abstract])	3834
Web of Science	TS=((antibiotic resist* OR antimicrobial resist*) AND (marine bird* OR aquatic bird* OR gull* OR larus))	119
Web of Science	TS=((escherichia OR salmonella OR klebsiella OR staphylococcus OR enterococcus OR pseudomonas OR enterobacter*) AND (marine bird* OR aquatic bird* OR gull* OR larus))	349
Web of Science	TS=((bacteria) AND (marine bird* OR aquatic bird* OR gull* OR larus))	359
Scopus	TITLE-ABS-KEY(("antibiotic resist*" OR "antimicrobial resist*") AND ("marine bird*" OR "aquatic bird*" OR gull* OR larus)) AND ( LIMIT-TO (DOCTYPE,"ar" ) )	91
Scopus	TITLE-ABS-KEY((escherichia OR salmonella OR klebsiella OR pseudomonas OR enterococcus OR staphylococcus OR enterobacter*) AND ("marine bird*" OR "aquatic bird*" OR gull* OR larus)) AND ( LIMIT-TO ( DOCTYPE,"ar" ) )	292
Scopus	TITLE-ABS-KEY((bacteria) AND ("marine bird*" OR "aquatic bird*" OR gull* OR larus)) AND ( LIMIT-TO ( DOCTYPE,"ar" ) )	353
