# Supplementary material for: The Role of Gulls as Reservoirs of Antibiotic Resistance in Aquatic Environments: A Scoping Review
Source: Front Microbiol. 2021 Jul 23;12:703886. doi: 10.3389/fmicb.2021.703886 (PMC8343230; doi:10.3389/fmicb.2021.703886)
Supplement: Supplementary file 3 [file Table_4.xlsx]

## Sheet: Hoja1
Authors	Title	Year	Continent	Country	City	Seeking	Finding	ResisFinding	Susceptibility_test	Animals	Gull_Species	Pat1	Pat1_ind_pos	Pat1_Samp_ind	Pat1_Gulls_pos	Pat1_total_gulls	Pat1_pos_feces	Pat1_total_feces	Pat1_pos_isolates	Pat1_total_isolates	Pat2	Pat2_ind_pos	Pat2_Samp_ind	Pat2_Gulls_pos	Pat2_total_gulls	Pat2_pos_feces	Pat2_total_feces	Pat2_pos_isola	Pat2_total_isolates	Pat3	Pat3_ind_pos	Pat3_Samp_ind	Pat3_Gulls_pos	Pat3_total_gulls	Pat3_pos_feces	Pat3_total_feces	Pat3_pos_isola	Pat3_total_isolates	Pat4	Pat4_ind_pos	Pat4_Samp_ind	Pat4_Gulls_pos_	Pat4_total_gulls	Pat4_pos_feces	Pat4_total_feces	Pat4_pos_isola	Pat4_total_isolates	Pat5	Pat5_ind_pos
Ahlstrom CA, van Toor ML, Woksepp H, Chandler JC, Reed JA, Reeves AB, Waldenström J, Franklin AB, Douglas DC, Bonnedahl J, Ramey AM.	Evidence for continental-scale dispersal of antimicrobial resistant bacteria by landfill-foraging gulls	2020	North_America	USA	Adak, Cold Bay, Bethel, Soldotna, Anchorage, Nome, Utqiagvik	Escherichia_coli	Escherichia_coli	Escherichia_coli	Disc diffusion	Gulls	Larus_glaucescens; Larus_argentatus; Larus_hyperboreus	Escherichia_coli	NA	NA	NA	NA	126	773	141	141	NA	NA	NA	NA	NA	NA	NA	NA	NA	NA	NA	NA	NA	NA	NA	NA	NA	NA	NA	NA	NA	NA	NA	NA	NA	NA	NA	NA	NA
Aires-De-sousa M., Fournier C., Lopes E., de Lencastre H., Nordmann P., Poirel L.	High colonization rate and heterogeneity of ESBL-and carbapenemase-producing enterobacteriaceae isolated from gull feces in Lisbon, Portugal	2020	Europe	Portugal	Lisbon	Enterobacterales, Staphylococcus_aureus	Klebsiella_pneumoniae, Escherichia_coli, Citrobacter_freundii, Enterobacter_cloacae, Klebsiella_oxytoca, Staphylococcus_aureus	Klebsiella_pneumoniae, Escherichia_coli, Citrobacter_freundii, Enterobacter_cloacae, Klebsiella_oxytoca, Staphylococcus_aureus	Disc diffusion	Gulls	NR	Klebsiella_penumoniae	NA	NA	NA	NA	NA	NA	33	33	Escherichia_coli	NA	NA	NA	NA	NA	NA	47	47	Citrobacter_freundii	NA	NA	NA	NA	NA	NA	2	2	Enterobacter_cloacae	NA	NA	NA	NA	NA	NA	3	3	Klebsiella_oxytoca	NA
Mukerji S, Gunasekera S, Dunlop JN, Stegger M, Jordan D, Laird T, Abraham RJ, Barton M, O'Dea M, Abraham S.	Implications of Foraging and Interspecies Interactions of Birds for Carriage of Escherichia coli Strains Resistant to Critically Important Antimicrobials	2020	Oceania	Australia	Perth	Escherichia_coli	Escherichia_coli	Escherichia_coli	Disc diffusion	Birds	NR	Escherichia_coli	69	311	53	100	NA	NA	94	119	NA	NA	NA	NA	NA	NA	NA	NA	NA	NA	NA	NA	NA	NA	NA	NA	NA	NA	NA	NA	NA	NA	NA	NA	NA	NA	NA	NA	NA
Lopinska, A; Indykiewicz, P; Skiebe, E; Pfeifer, Y; Trcek, J; Jerzak, L; Minias, P; Nowakowski, J; Ledwon, M; Betleja, J; Wilharm, G	Low Occurrence of Acinetobacter baumannii in Gulls and Songbirds	2020	Europe	Poland	Dabkowice	Acinetobacter_baumannii	Acinetobacter_baumannii	Acinetobacter_baumannii	VITEK	Birds	Chroicocephalus_ridibundus	Acinetobacter_baumannii	2	1051	2	741	NA	NA	2	2	NA	NA	NA	NA	NA	NA	NA	NA	NA	NA	NA	NA	NA	NA	NA	NA	NA	NA	NA	NA	NA	NA	NA	NA	NA	NA	NA	NA	NA
Antilles N, García-Bocanegra I, Alba-Casals A, López-Soria S, Pérez-Méndez N, Saco M, González-Solís J, Cerdà-Cuéllar M.	Occurrence and antimicrobial resistance of zoonotic enteropathogens in gulls from southern Europe	2020	Europe	Spain, Tunísia	Zembra Island, Medes Island, Dragonera Island, Ebro Delta, Columbretes Island, Alboran Island, Ons Island, Montaña Clara Island, Tenerife Island	Campylobacter_spp, Salmonella_spp	Campylobacter_jejuni, Campylobacter_coli, Campylobacter_lari, Salmonella_enterica	Campylobacter_jejuni, Campylobacter_lari, Salmonella_enterica	Disc diffusion	Gulls	Larus_michahellis, Larus_audouinii	Campylobacter_jejuni	NA	1785	NA	NA	NA	NA	17	88.924	Campylobacter_lari	NA	1785	NA	NA	NA	NA	1	2	Salmonella_enterica	NA	1785	NA	NA	NA	NA	212	412	NA	NA	NA	NA	NA	NA	NA	NA	NA	NA	NA
Jurinovic, L, Duvnjak, S, Kompes, G, Goprek, S, Simpraga, B, Krstulovic, F, Mikulic, M, Humski, A	Occurrence of campylobacter jejuni in gulls feeding on zagreb rubbish tip, croatia; their diversity and antimicrobial susceptibility in perspective with human and broiler isolates	2020	Europe	Croacia	Zagreb	Campylobacter_spp	Campylobacter_jejuni, Campylobacter_lari, Campylobacter_coli	Campylobacter_jejuni	MIC	Birds	Larus_michahellis, Larus_ridibundus, Larus_cachinanns, Larus_argentatus, Larus_canus	Campylobacter_jejuni	23	148	NA	NA	NA	NA	23	50	NA	NA	NA	NA	NA	NA	NA	NA	NA	NA	NA	NA	NA	NA	NA	NA	NA	NA	NA	NA	NA	NA	NA	NA	NA	NA	NA	NA	NA
Zendri F., Maciuca I.E., Moon S., Jones P.H., Wattret A., Jenkins R., Baxter A., Timofte D.	Occurrence of ESBL-Producing Escherichia coli ST131, Including the H30-Rx and C1-M27 Subclones, Among Urban Seagulls from the United Kingdom	2020	Europe	England	Taunton, Birmingham	Escherichia_coli	Escherichia_coli	Escherichia_coli	Disc diffusion	Gulls	Larus_argentatus; Larus_fuscus	Escherichia_coli	39	78	NA	NA	NA	NA	2	2	NA	NA	NA	NA	NA	NA	NA	NA	NA	NA	NA	NA	NA	NA	NA	NA	NA	NA	NA	NA	NA	NA	NA	NA	NA	NA	NA	NA	NA
Tardone R., Rivera D., Dueñas F., Sallaberry-Pincheira N., Hamilton-West C., Adell A.D., Moreno-Switt A.I.	Salmonella in Raptors and Aquatic Wild Birds in Chile	2020	South_America	Chile	NR	Salmonella_spp	Salmonella_enterica	Salmonella_enterica	Disc diffusion	Birds	Larus_dominicanus	Salmonella_enterica	NA	NA	1	NA	12	519	12	12	NA	NA	NA	NA	NA	NA	NA	NA	NA	NA	NA	NA	NA	NA	NA	NA	NA	NA	NA	NA	NA	NA	NA	NA	NA	NA	NA	NA	NA
Cummins ML, Sanderson-Smith M, Newton P, Carlile N, Phalen DN, Maute K, Monahan LG, Hoye BJ, Djordjevic SP.	Whole-Genome Sequence Analysis of an Extensively Drug-Resistant Salmonella enterica Serovar Agona Isolate from an Australian Silver Gull (Chroicocephalus novaehollandiae) Reveals the Acquisition of Multidrug Resistance Plasmids	2020	Oceania	Australia	Port Kembla	Salmonella_spp	Salmonella_enterica	Salmonella_enterica	Disc diffusion	Gulls	Chroicocephalus_novaehollandiae	Salmonella_enterica	NA	NA	NA	NA	NA	NA	181.35	195	NA	NA	NA	NA	NA	NA	NA	NA	NA	NA	NA	NA	NA	NA	NA	NA	NA	NA	NA	NA	NA	NA	NA	NA	NA	NA	NA	NA	NA
Haenni, M, Metayer, V, Jarry, R, Drapeau, A, Puech, Mp, Madec, Jy, Keck, N	Wide spread of bla(ctx-m-9)/mcr-9 inchi2/st1 plasmids and ctx-m-9-producing escherichia coli and enterobacter cloacae in rescued wild animals	2020	Europe	France	Montpellier	Enterobacterales	Escherichia_coli, Enterobacter_cloacae	Escherichia_coli, Enterobacter_cloacae	Disc diffusion	Birds	Larus_michahellis	Escherichia_coli	88	424	NA	NA	NA	NA	88	102	Enterobacter_cloacae	51	424	NA	NA	NA	NA	51	102	NA	NA	NA	NA	NA	NA	NA	NA	NA	NA	NA	NA	NA	NA	NA	NA	NA	NA	NA	NA
Ahlstrom C.A., Ramey A.M., Woksepp H., Bonnedahl J.	Early emergence of mcr-1-positive Enterobacteriaceae in gulls from Spain and Portugal	2019	Europe	Spain, Portugal	NR	Enterobacterales	Escherichia_coli, Klebsiella_pneumoniae	Escherichia_coli, Klebsiella_pneumoniae	NA	Gulls	Larus_michahellis	Escherichia_coli	NA	NA	NA	NA	NA	NA	5	906	Klebsiella_pneumoniae	NA	NA	NA	NA	NA	NA	1	906	NA	NA	NA	NA	NA	NA	NA	NA	NA	NA	NA	NA	NA	NA	NA	NA	NA	NA	NA	NA
Ngaiganam E.P., Pagnier I., Chaalal W., Leangapichart T., Chabou S., Rolain J.-M., Diene S.M.	Investigation of urban birds as source of β-lactamase-producing Gram-negative bacteria in Marseille city, France	2019	Europe	France	Marseille	Enterobacterales	Escherichia_coli, Cronobacter_sakazakii, Hafnia_alvei, Proteus_hauseri, Serratia_marcescens	Escherichia_coli, Cronobacter_sakazakii, Hafnia_alvei, Proteus_hauseri, Serratia_marcescens	Disc diffusion	Birds	Larus_michahellis	Escherichia_coli	5	136	3	37	NA	NA	5	19	Cronobacter_sakazakii	1	136	3	37	NA	NA	1	19	Hafnia_alvei	8	136	5	37	NA	NA	8	19	Proteus_hauseri	1	136	1	37	NA	NA	1	19	Serratia_marescens	1
Ahlstrom C.A., Ramey A.M., Woksepp H., Bonnedahl J.	Repeated detection of carbapenemase-producing Escherichia coli in gulls inhabiting Alaska	2019	North_America	USA	Alaska	Escherichia_coli, Klebsiella_pneumoniae	Escherichia_coli	Escherichia_coli	Disc diffusion	Gulls	Larus_glaucescens; Larus_argentatus; Larus_hyperboreus	Escherichia_coli	10	939	NA	NA	NA	NA	10	10	NA	NA	NA	NA	NA	NA	NA	NA	NA	NA	NA	NA	NA	NA	NA	NA	NA	NA	NA	NA	NA	NA	NA	NA	NA	NA	NA	NA	NA
Mukerji S., Stegger M., Truswell A.V., Laird T., Jordan D., Abraham R.J., Harb A., Barton M., O'Dea M., Abraham S.	Resistance to critically important antimicrobials in Australian silver gulls (Chroicocephalus novaehollandiae) and evidence of anthropogenic origins	2019	Oceania	Australia	Geraldton, Perth, Bunbury, Busselton, Adelaide, Hobart, Wollongong, Sydney, Batemans_Bay, Ulladalla, Kiama, Sandgate, Gold_Coast, Manley, Melbourne, Geelong	Escherichia_coli	Escherichia_coli	Escherichia_coli	Disc diffusion	Gulls	Chroicocephalus_novaehollandiae	Escherichia_coli	NA	NA	NA	NA	135	562	284	284	NA	NA	NA	NA	NA	NA	NA	NA	NA	NA	NA	NA	NA	NA	NA	NA	NA	NA	NA	NA	NA	NA	NA	NA	NA	NA	NA	NA	NA
Ahlstrom C.A., Bonnedahl J., Woksepp H., Hernandez J., Reed J.A., Tibbitts L., Olsen B., Douglas D.C., Ramey A.M.	Satellite tracking of gulls and genomic characterization of faecal bacteria reveals environmentally mediated acquisition and dispersal of antimicrobial-resistant Escherichia coli on the Kenai Peninsula, Alaska	2019	North_America	USA	Alaska	Escherichia_coli	Escherichia_coli	Escherichia_coli	Disc diffusion	Gulls	Larus_glaucescens; Larus_argentatus	Escherichia_coli	NA	NA	NA	NA	186	615	203	NA	NA	NA	NA	NA	NA	NA	NA	NA	NA	NA	NA	NA	NA	NA	NA	NA	NA	NA	NA	NA	NA	NA	NA	NA	NA	NA	NA	NA	NA
Barguigua A., Rguibi Idrissi H., nayme K., Timinouni M.	Virulence and Antibiotic Resistance Patterns in Escherichia coli, Morocco	2019	Africa	Morocco	Essaouira	Escherichia_coli	Escherichia_coli	Escherichia_coli	MIC	Gulls	Larus_michahellis	Escherichia_coli	28	40	NA	NA	NA	NA	28	28	NA	NA	NA	NA	NA	NA	NA	NA	NA	NA	NA	NA	NA	NA	NA	NA	NA	NA	NA	NA	NA	NA	NA	NA	NA	NA	NA	NA	NA
Gomez-Alvarez V., Ashbolt N.J., Griffith J.F., Domingo J.S., Lu J.	Whole-genome sequencing of four Campylobacter strains isolated from gull excreta collected from Hobie Beach (Oxnard, CA, USA)	2019	North_America	USA	California	Campylobacter_spp	Campylobacter_jejuni	Campylobacter_jejuni	NA	Gulls	Larus_californicus	Campylobacter_jejuni	NA	NA	NA	NA	NA	NA	1	1	NA	NA	NA	NA	NA	NA	NA	NA	NA	NA	NA	NA	NA	NA	NA	NA	NA	NA	NA	NA	NA	NA	NA	NA	NA	NA	NA	NA	NA
Cardoso M.D., Lemos L.S., Roges E.M., de Moura J.F., Tavares D.C., Matias C.A.R., Rodrigues D.P., Siciliano S.	A comprehensive survey of Aeromonas sp. and Vibrio sp. in seabirds from southeastern Brazil: outcomes for public health	2018	South_America	Brazil	Rio_de_Janeiro	Aeromonas_spp, Pseudomonas_spp, Vibrio_spp	Aeromonas_hydrophila, Vibrio_cholerae, Vibrio_parahaemolyticus	Aeromonas_hydrophila, Vibrio_cholerae, Vibrio_parahaemolyticus	Disc diffusion	Birds	Larus_dominicanus; Chroicocephalus_cirrocephalus	Aeromona_hydrophyla	NA	116	NA	12	NA	NA	9.45	15.75	Vibrio_cholerae	NA	116	NA	12	NA	NA	1.0716	1.14	Vibrio_parahaemolyticus	NA	116	NA	12	NA	NA	1.0716	1.14	NA	NA	NA	NA	NA	NA	NA	NA	NA	NA	NA
Ahlstrom C.A., Bonnedahl J., Woksepp H., Hernandez J., Olsen B., Ramey A.M.	Acquisition and dissemination of cephalosporin-resistant Escherichia coli in migratory birds sampled at an Alaska landfill as inferred through genomic analysis	2018	North_America	USA	Alaska	Escherichia_coli	Escherichia_coli	Escherichia_coli	Disc diffusion	Birds	Larus_glaucescens; Larus_argentatus	Escherichia_coli	NA	NA	14	56	26	76	26	26	NA	NA	NA	NA	NA	NA	NA	NA	NA	NA	NA	NA	NA	NA	NA	NA	NA	NA	NA	NA	NA	NA	NA	NA	NA	NA	NA	NA	NA
Ramey A.M., Hernandez J., Tyrlöv V., Uher-Koch B.D., Schmutz J.A., Atterby C., Järhult J.D., Bonnedahl J.	Antibiotic-Resistant Escherichia coli in Migratory Birds Inhabiting Remote Alaska	2018	North_America	USA	Alaska	Escherichia_coli	Escherichia_coli	Escherichia_coli	Disc diffusion	Birds	Larus_glaucescens; Larus_hyperboreus	Escherichia_coli	2	547	2	157	NA	NA	2	296	NA	NA	NA	NA	NA	NA	NA	NA	NA	NA	NA	NA	NA	NA	NA	NA	NA	NA	NA	NA	NA	NA	NA	NA	NA	NA	NA	NA	NA
Cao X., Wang Y., Wang Y., Ye C.	Isolation and characterization of Listeria monocytogenes from the black-headed gull feces in Kunming, China	2018	Asia	China	Kunming	Listeria_spp	Listeria_monocytogenes, Listeria_innocua	Listeria_monocytogenes, Listeria_innocua	Disc diffusion	Gulls	Chroicocephalus_ridibundus	Listeria_monocytogenes	NA	NA	NA	NA	9	895	9	11	Listeria_inocua	NA	NA	NA	NA	0	895	0	2	NA	NA	NA	NA	NA	NA	NA	NA	NA	NA	NA	NA	NA	NA	NA	NA	NA	NA	NA	NA
Merkeviciene L., Klimiene I., Siugzdiniene R., Virgailis M., Mockeliunas R., Ruzauskas M.	Prevalence and molecular characteristics of multi-resistant Escherichia coli in wild birds	2018	Europe	Lithuania	Kaunas	Escherichia_coli	Escherichia_coli	Escherichia_coli	Disc diffusion	Birds	Larus_argentatus; Chroicocephalus_ridibundus	Escherichia_coli	179	392	NA	NA	NA	NA	119	179	NA	NA	NA	NA	NA	NA	NA	NA	NA	NA	NA	NA	NA	NA	NA	NA	NA	NA	NA	NA	NA	NA	NA	NA	NA	NA	NA	NA	NA
Migura-Garcia L., Ramos R., Cerdà-Cuéllar M.	Antimicrobial resistance of Salmonella serovars and Campylobacter spp. Isolated from an opportunistic gull species, yellow-legged gull (Larus michahellis)	2017	Europe	Spain	Medes_Islands, Ebro_Delta, Columbretes_Islands	Salmonella_spp, Campylobacter_spp	Salmonella_enterica, Campylobacter_jejuni, Campylobacter_lari	Salmonella_enterica, Campylobacter_jejuni, Campylobacter_lari	Disc diffusion	Gulls	Larus_michahellis	Salmonella_enterica	NA	182	NA	NA	NA	NA	24.96	39	Campylobacter_jejuni	NA	182	NA	NA	NA	NA	11	17	Campylobacter_lari	NA	182	NA	NA	NA	NA	6	17	NA	NA	NA	NA	NA	NA	NA	NA	NA	NA	NA
Papagiannitsis C.C., Kutilova I., Medvecky M., Hrabak J., Dolejska M.	Characterization of the complete nucleotide sequences of IncA/C2 plasmids carrying in809-like integrons from enterobacteriaceae isolates of wildlife origin	2017	Oceania	Australia	White_Bay, Five_Islands, Montague_Island	Enterobacterales	Escherichia_coli, Klebsiella_pneumoniae, Citrobacter_freundii	Escherichia_coli, Klebsiella_pneumoniae, Citrobacter_freundii	NA	Gulls	Chroicocephalus_novaehollandiae	Escherichia_coli	NA	NA	NA	NA	NA	NA	13	13	Klebsiella_pneumoniae	NA	NA	NA	NA	NA	NA	2	2	Citrobacter_freundii	NA	NA	NA	NA	NA	NA	2	2	NA	NA	NA	NA	NA	NA	NA	NA	NA	NA	NA
Atterby C., Börjesson S., Ny S., Järhult J.D., Byfors S., Bonnedahl J.	ESBL-producing Escherichia coli in Swedish gulls—A case of environmental pollution from humans?	2017	Europe	Sweden	Malmö; Gothenburg	Escherichia_coli	Escherichia_coli	Escherichia_coli	Disc diffusion	Gulls	Larus_marinus, Larus_argentatus, Larus_canus, Chroicocephalus_ridibundus; Croicocephalus_ridibundus	Escherichia_coli	29	170	NA	NA	NA	NA	29	29	NA	NA	NA	NA	NA	NA	NA	NA	NA	NA	NA	NA	NA	NA	NA	NA	NA	NA	NA	NA	NA	NA	NA	NA	NA	NA	NA	NA	NA
Merkeviciene L., Ruzauskaite N., Klimiene I., Siugzdiniene R., Dailidaviciene J., Virgailis M., Mockeliunas R., Ruzauskas M.	Microbiome and antimicrobial resistance genes in microbiota of cloacal samples from European herring gulls (Larus argentatus)	2017	Europe	Lithuania	Kaunas	Microbiota	Cultiveted, Escherichia_spp, Klebsiella_spp, Enterobacter_spp, Acinetobacter_spp, Pseudomonas_spp, Staphylococcus_spp, Enterococcus_spp, Uncultiveted, Catellicoccus_sp, Psychrobacter_sp, Helicobacter_sp, Enterococcaceae, Pseudomonas_sp, Brachyspira_sp, Carnobacterium_sp, Enterococcus_sp, Macrococcus_sp, Lactobacillus_sp, Clostridium_sp, Cetobacterium_sp, Candidatus_Arthromitus_sp, Streptococcus_s…	Cultiveted, Escherichia_spp, Klebsiella_spp, Enterobacter_spp, Acinetobacter_spp, Pseudomonas_spp, Staphylococcus_spp, Enterococcus_spp, Uncultiveted, Catellicoccus_sp, Psychrobacter_sp, Helicobacter_sp, Enterococcaceae, Pseudomonas_sp, Brachyspira_sp, Carnobacterium_sp, Enterococcus_sp, Macrococcus_sp, Lactobacillus_sp, Clostridium_sp, Cetobacterium_sp, Candidatus_Arthromitus_sp, Streptococcus_s…	Disc diffusion	Gulls	Larus_argentatus; Chroicocephalus_ridibundus; Larus_cachinnans; Larus_marinus	NA	NA	NA	NA	NA	NA	NA	NA	NA	NA	NA	NA	NA	NA	NA	NA	NA	NA	NA	NA	NA	NA	NA	NA	NA	NA	NA	NA	NA	NA	NA	NA	NA	NA	NA	NA	NA	NA
Troxler, S; Hess, C; Konicek, C; Knotek, Z; Bartak, P; Hess, M	Microdilution testing reveals considerable and diverse antimicrobial resistance of Escherichia coli, thermophilic Campylobacter spp. and Salmonella spp. isolated from wild birds present in urban areas	2017	Europe	Austria	NR	Escherichia_coli, Campylobacter_spp, Salmonella_spp	Escherichia_coli, Campylobacter_spp, Salmonella_spp	Escherichia_coli, Campylobacter_spp, Salmonella_spp	MIC	Birds	Chroicocephalus_ridibundus	Escherichia_coli	NA	1214	NA	NA	NA	NA	1149	1978	NA	NA	NA	NA	NA	NA	NA	NA	NA	NA	NA	NA	NA	NA	NA	NA	NA	NA	NA	NA	NA	NA	NA	NA	NA	NA	NA	NA	NA
Aberkane S, Compain F, DecrÃ© D, Pantel A, Vittecoq M, Solassol J, Bouzinbi N, Jean-Pierre H, Godreuil S.	Persistence of bla(CMY-2)-producing Proteus mirabilis in two gull colonies at a 1-year interval in Southern France	2017	Europe	France	Carteau_in_Port-Saint-Louis, Giens_Peninsula	Proteus_mirabilis	Proteus_mirabilis	Proteus_mirabilis	Disc diffusion	Gulls	Larus_michahellis; Chroicocephalus_genei	Proteus_mirabilis	34	193	NA	NA	NA	NA	34	34	NA	NA	NA	NA	NA	NA	NA	NA	NA	NA	NA	NA	NA	NA	NA	NA	NA	NA	NA	NA	NA	NA	NA	NA	NA	NA	NA	NA	NA
Kwon Y.-K., Oh J.-Y., Jeong O.-M., Moon O.-K., Kang M.-S., Jung B.-Y., An B.-K., Youn S.-Y., Kim H.-R., Jang I., Lee H.-S.	Prevalence of Campylobacter species in wild birds of South Korea	2017	Asia	South_Korea	NR	Campylobacter_spp	Campylobacter_sp	Campylobacter_sp	MIC	Birds	Larus_crassirostris	NA	NA	NA	NA	NA	NA	NA	NA	NA	NA	NA	NA	NA	NA	NA	NA	NA	NA	NA	NA	NA	NA	NA	NA	NA	NA	NA	NA	NA	NA	NA	NA	NA	NA	NA	NA	NA	NA
Vergara A., Pitart C., Montalvo T., Roca I., Sabaté S., Hurtado J.C., Planell R., Marco F., Ramírez B., Peracho V., De Simón M., Vila J.	Prevalence of extended-spectrum-β-lactamase- and/or carbapenemase-producing Escherichia coli isolated from yellow-legged gulls from Barcelona, Spain	2017	Europe	Spain	Barcelona	Enterobacterales	Escherichia_coli	Escherichia_coli	Disc diffusion	Gulls	Larus_michahellis	Escherichia_coli	68	132	NA	NA	NA	NA	68	72	NA	NA	NA	NA	NA	NA	NA	NA	NA	NA	NA	NA	NA	NA	NA	NA	NA	NA	NA	NA	NA	NA	NA	NA	NA	NA	NA	NA	NA
Moré E., Ayats T., Ryan P.G., Naicker P.R., Keddy K.H., Gaglio D., Witteveen M., Cerdà-Cuéllar M.	Seabirds (Laridae) as a source of Campylobacter spp., Salmonella spp. and antimicrobial resistance in South Africa	2017	Africa	South_Africa	Western_Cape	Campylobacter_spp, Salmonella_spp	Campylobacter_jejuni, Campylobacter_lari, Salmonella_enterica	Campylobacter_jejuni, Campylobacter_lari, Salmonella_enterica	Disc diffusion	Birds	Larus_dominicanus; Thalasseus_bergii	Campylobacter_jejuni	7	229	NA	129	NA	NA	7	33	Campylobacter_lari	2	229	NA	129	NA	NA	2	33	Salmonella_enterica	NA	229	NA	129	NA	NA	17.028	66	NA	NA	NA	NA	NA	NA	NA	NA	NA	NA	NA
Oravcova V., Svec P., Literak I.	Vancomycin-resistant enterococci with vanA and vanB genes in Australian gulls	2017	Oceania	Australia	White_Bay, Five_Islands, Montague_Island	Enterococcus_spp	Enterococcus_faecium, Enterococcus_dispar	Enterococcus_faecium, Enterococcus_dispar	Disc diffusion	Gulls	Chroicocephalus_novaehollandiae	Enterococcocus_faecium	1	504	NA	NA	NA	NA	1	2	Enterococcocus_dispar	1	504	NA	NA	NA	NA	1	2	NA	NA	NA	NA	NA	NA	NA	NA	NA	NA	NA	NA	NA	NA	NA	NA	NA	NA	NA	NA
Oravcova V., Mihalcin M., Zakova J., Pospisilova L., Masarikova M., Literak I.	Vancomycin-resistant enterococci with vanA gene in treated municipal wastewater and their association with human hospital strains	2017	Europe	Czech_Republic	Brno	Enterococcus_spp	NA	NA	Disc diffusion	Gulls	Chroicocephalus_ridibundus	NA	NA	NA	NA	NA	NA	NA	NA	NA	NA	NA	NA	NA	NA	NA	NA	NA	NA	NA	NA	NA	NA	NA	NA	NA	NA	NA	NA	NA	NA	NA	NA	NA	NA	NA	NA	NA	NA
Vittecoq M., Laurens C., Brazier L., Durand P., Elguero E., Arnal A., Thomas F., Aberkane S., Renaud N., Prugnolle F., Solassol J., Jean-Pierre H., Godreuil S., Renaud F.	VIM-1 carbapenemase-producing Escherichia coli in gulls from southern France	2017	Europe	France	Port-Saint-Louis, Giens_Peninsula	Escherichia_coli	Escherichia_coli	Escherichia_coli	Disc diffusion	Gulls	Larus_michahellis; Chroicocephalus_genei	Escherichia_coli	18	158	NA	NA	NA	NA	22	63	NA	NA	NA	NA	NA	NA	NA	NA	NA	NA	NA	NA	NA	NA	NA	NA	NA	NA	NA	NA	NA	NA	NA	NA	NA	NA	NA	NA	NA
Ruzauskas M, Vaskeviciute L.	Detection of the mcr-1 gene in Escherichia coli prevalent in the migratory bird species Larus argentatus	2016	Europe	Lithuania	Kaunas	Escherichia_coli	Escherichia_coli	Escherichia_coli	NA	Gulls	Larus_argentatus	Escherichia_coli	22	160	NA	NA	NA	NA	22	117	NA	NA	NA	NA	NA	NA	NA	NA	NA	NA	NA	NA	NA	NA	NA	NA	NA	NA	NA	NA	NA	NA	NA	NA	NA	NA	NA	NA	NA
Dolejska M., Masarikova M., Dobiasova H., Jamborova I., Karpiskova R., Havlicek M., Carlile N., Priddel D., Cizek A., Literak I.	High prevalence of Salmonella and IMP-4-producing Enterobacteriaceae in the silver gull on Five Islands, Australia	2016	Oceania	Australia	White_Bay, Five_Islands, Montague_Island	Enterobacterales	Salmonella_enterica, Escherichia_coli, Escherichia_fergusonii, Klebsiella_pneumoniae, Enterobacter_aerogenes, Proteus_mirabilis, Kluyvera_georgiana, Citrobacter_freundii, Enterobacter_cloacae, Proteus_penneri, Citrobacter_braakii, Hafnia_alvei, Providencia_spp., Morganella_morganii; _Proteus_vulgaris	Salmonella_enterica, Escherichia_coli, Escherichia_fergusonii, Klebsiella_pneumoniae, Enterobacter_aerogenes, Proteus_mirabilis, Kluyvera_georgiana, Citrobacter_freundii, Enterobacter_cloacae, Proteus_penneri, Citrobacter_braakii, Hafnia_alvei, Providencia_spp., Morganella_morganii	Disc diffusion	Gulls	Chroicocephalus_novaehollandiae	Salmonella_enterica	3	504	NA	NA	NA	NA	3	66	Escherichia_coli	85	504	NA	NA	NA	NA	85	85	Escherichia_fergusonii	10	504	NA	NA	NA	NA	10	10	Klebsiella_pneumoniae	9	504	NA	NA	NA	NA	9	9	Enterobacter_aerogenes	4
Aberkane S., Compain F., Decré D., Dupont C., Laurens C., Vittecoq M., Pantel A., Solassol J., Carrière C., Renaud F., Brieu N., Lavigne J.-P., Bouzinbi N., Ouédraogo A.-S., Jean-Pierre H., Godreuil S.	High prevalence of SXT/R391-related integrative and conjugative elements carrying blaCMY-2 in Proteus mirabilis isolates from gulls in the South of France	2016	Europe	France	Port-Saint-Louis, Giens_Peninsula	Proteus_mirabilis	Proteus_mirabilis	Proteus_mirabilis	Disc diffusion	Gulls	Larus_michahellis; Chroicocephalus_genei	Proteus_mirabilis	64	158	NA	NA	NA	NA	64	64	NA	NA	NA	NA	NA	NA	NA	NA	NA	NA	NA	NA	NA	NA	NA	NA	NA	NA	NA	NA	NA	NA	NA	NA	NA	NA	NA	NA	NA
Atterby C., Ramey A.M., Hall G.G., Järhult J., Börjesson S., Bonnedahl J.	Increased prevalence of antibiotic-resistant Escherichia coli in gulls sampled in Southcentral Alaska is associated with urban environments	2016	North_America	USA	Alaska	Escherichia_coli	Escherichia_coli	Escherichia_coli	Disc diffusion	Gulls	Larus_argentatus; Larus_glaucescens	Escherichia_coli	NA	NA	NA	NA	35	160	35	115	NA	NA	NA	NA	NA	NA	NA	NA	NA	NA	NA	NA	NA	NA	NA	NA	NA	NA	NA	NA	NA	NA	NA	NA	NA	NA	NA	NA	NA
Liakopoulos A., Olsen B., Geurts Y., Artursson K., Berg C., Mevius D.J., Bonnedahl J.	Molecular characterization of extended-spectrum-cephalosporin-resistant Enterobacteriaceae from wild kelp gulls in South America	2016	South_America	Argentina	Ushuaia	Enterobacterales	Escherichia_coli, Salmonella_enterica	Escherichia_coli, Salmonella_enterica	MIC-Disc diffusion	Gulls	Larus_dominicanus	Escherichia_coli	NA	NA	NA	NA	NA	NA	34	34	Salmonella_enterica	NA	NA	NA	NA	NA	NA	3	3	NA	NA	NA	NA	NA	NA	NA	NA	NA	NA	NA	NA	NA	NA	NA	NA	NA	NA	NA	NA
Masarikova M., Manga I., Cizek A., Dolejska M., Oravcova V., Myskova P., Karpiskova R., Literak I.	Salmonella enterica resistant to antimicrobials in wastewater effluents and black-headed gulls in the Czech Republic, 2012	2016	Europe	Czech_Republic	Brno	Salmonella_spp	Salmonella_enterica	Salmonella_enterica	Disc diffusion	Gulls	Chroicocephalus_ridibundus	Salmonella_enterica	14	284	NA	NA	NA	NA	14	38	NA	NA	NA	NA	NA	NA	NA	NA	NA	NA	NA	NA	NA	NA	NA	NA	NA	NA	NA	NA	NA	NA	NA	NA	NA	NA	NA	NA	NA
Toro M., Retamal P., Ayers S., Barreto M., Allard M., Brown E.W., Gonzalez-Escalona N.	Whole-genome sequencing analysis of Salmonella enterica serovar enteritidis isolates in chile provides insights into possible transmission between gulls, poultry, and humans	2016	South_America	Chile	Coquimbo, Valparaíso	Salmonella_enteretides	Salmonella_enterica	Salmonella_enterica	NA	Birds	Larus_dominicanus	Salmonella_enterica	19	30	10	10	NA	NA	19	30	NA	NA	NA	NA	NA	NA	NA	NA	NA	NA	NA	NA	NA	NA	NA	NA	NA	NA	NA	NA	NA	NA	NA	NA	NA	NA	NA	NA	NA
Alcalá L., Alonso C.A., Simón C., González-Esteban C., Orós J., Rezusta A., Ortega C., Torres C.	Wild Birds, Frequent Carriers of Extended-Spectrum β-Lactamase (ESBL) Producing Escherichia coli of CTX-M and SHV-12 Types	2016	Europe	Spain	Zaragoza	Escherichia_coli	Escherichia_coli	Escherichia_coli	Disc diffusion	Birds	Larus_michahellis	Escherichia_coli	16	100	1	1	NA	NA	16	16	NA	NA	NA	NA	NA	NA	NA	NA	NA	NA	NA	NA	NA	NA	NA	NA	NA	NA	NA	NA	NA	NA	NA	NA	NA	NA	NA	NA	NA
Carroll D., Wang J., Fanning S., Mcmahon B.J.	Antimicrobial Resistance in Wildlife: Implications for Public Health	2015	Europe	Ireland	Dublin, Tipperary, Offaly	Escherichia_coli	Escherichia_coli	Escherichia_coli	Disc diffusion	Gulls	Larus_argentatus, Chroicocephalus_ridibundus, Larus_fuscus	Escherichia_coli	NA	116	NA	NA	NA	NA	7	87	NA	NA	NA	NA	NA	NA	NA	NA	NA	NA	NA	NA	NA	NA	NA	NA	NA	NA	NA	NA	NA	NA	NA	NA	NA	NA	NA	NA	NA
Antilles N., Garcia-Migura L., Joensen K.G., Leekitcharoenphon P., Aarestrup F.M., Cerdà-Cú ellar M., Hendriksen R.S.	Audouins gull, a potential vehicle of an extended spectrum ß-lactamase producing Salmonella Agona	2015	Europe	Spain	Tarragona	Salmonella_spp	Salmonella_enterica	Salmonella_enterica	MIC	Gulls	Larus_audouinii	Salmonella_enterica	27	111	NA	NA	NA	NA	1	27	NA	NA	NA	NA	NA	NA	NA	NA	NA	NA	NA	NA	NA	NA	NA	NA	NA	NA	NA	NA	NA	NA	NA	NA	NA	NA	NA	NA	NA
Stedt J., Bonnedahl J., Hernandez J., Waldenström J., McMahon B.J., Tolf C., Olsen B., Drobni M.	Carriage of CTX-M type extended spectrum β-lactamases (ESBLs) in gulls across Europe	2015	Europe	Denmark, England, Ireland, Letvia, Netherlands, Poland, Portugal, Spain, Sweden	Blavand, Bristol, Howth, Dougava_Kaltene, Borsele_Rotterdam, Wladyslawowo, Lagos_Portimao, Emporda_Mazarron_Malaga, Hudiksvall	Enterobacterales	Escherichia_coli, Klebsiella_pneumoniae,Klebsiella_oxytoca, Acinetobacter_spp, Citrobacter_spp, Enterobacter_spp, Proteus_spp	Escherichia_coli, Klebsiella_pneumoniae,Klebsiella_oxytoca, Acinetobacter_spp, Citrobacter_spp, Enterobacter_spp, Proteus_spp	NA	Gulls	Larus_fuscus, Larus_argentatus, Larus_michahellis	Escherichia_coli	NA	NA	NA	NA	NA	NA	902	902	Klebsiella_pneumoniae	NA	NA	NA	NA	NA	NA	41	41	Klebsiella_oxytoca	NA	NA	NA	NA	NA	NA	1	1	NA	NA	NA	NA	NA	NA	NA	NA	NA	NA	NA
Bonnedahl J., Stedt J., Waldenström J., Svensson L., Drobni M., Olsen B.	Comparison of extended-spectrum β-lactamase (ESBL) CTX-M genotypes in Franklin Gulls from Canada and Chile	2015	North_America	Canada	Winnipeg	Escherichia_coli	Escherichia_coli	Escherichia_coli	Disc diffusion	Gulls	Leucophaeus_pipixcan	Escherichia_coli	NA	NA	NA	NA	174	400	174	364	NA	NA	NA	NA	NA	NA	NA	NA	NA	NA	NA	NA	NA	NA	NA	NA	NA	NA	NA	NA	NA	NA	NA	NA	NA	NA	NA	NA	NA
Retamal, P; Fresno, M; Dougnac, C; Gutierrez, S; Gornall, V; Vidal, R; Vernal, R; Pujol, M; Barreto, M; Gonzalez-Acuna, D; Abalos, P	Genetic and phenotypic evidence of the Salmonella enterica serotype Enteritidis human-animal interface in Chile	2015	South_America	Chile	BioBío, Coquimbo, Valparaíso, Arica	Salmonella_enteretides	Salmonella_enterica	Salmonella_enterica	NA	Birds	Larus_dominicanus, Leucophaeus_pipixcan	Salmonella_enterica	NA	NA	20	22	NA	NA	42	60	NA	NA	NA	NA	NA	NA	NA	NA	NA	NA	NA	NA	NA	NA	NA	NA	NA	NA	NA	NA	NA	NA	NA	NA	NA	NA	NA	NA	NA
Báez J., Hernández-García M., Guamparito C., Díaz S., Olave A., Guerrero K., Cantón R., Baquero F., Gahona J., Valenzuela N., Del Campo R., Silva J.	Molecular characterization and genetic diversity of ESBL-producing escherichia coli colonizing the migratory Franklin's Gulls (Leucophaeus pipixcan) in Antofagasta, North of Chile	2015	South_America	Chile	Antofagasta	Escherichia_coli	Escherichia_coli	Escherichia_coli	Disc diffusion	Gulls	Leucophaeus_pipixcan	Escherichia_coli	91	124	NA	NA	NA	NA	91	91	NA	NA	NA	NA	NA	NA	NA	NA	NA	NA	NA	NA	NA	NA	NA	NA	NA	NA	NA	NA	NA	NA	NA	NA	NA	NA	NA	NA	NA
Varela A.R., Manageiro V., Ferreira E., Guimarães M.A., Da Costa P.M., Caniça M., Manaia C.M.	Molecular evidence of the close relatedness of clinical, gull and wastewater isolates of quinolone-resistant Escherichia coli	2015	Europe	Portugal	NR	Escherichia_coli	Escherichia_coli	Escherichia_coli	NA	Birds	NR	Escherichia_coli	NA	NA	9	18	NA	NA	14	35	NA	NA	NA	NA	NA	NA	NA	NA	NA	NA	NA	NA	NA	NA	NA	NA	NA	NA	NA	NA	NA	NA	NA	NA	NA	NA	NA	NA	NA
Aberkane S., Compain F., Barraud O., Ouédraogo A.-S., Bouzinbi N., Vittecoq M., Jean-Pierre H., Decré D., Godreuil S.	Non-O1/non-O139 Vibrio cholerae avian isolate from France cocarrying the blaVIM-1 and blaVIM-4 genes	2015	Europe	France	Port-Saint-Louis	Vibrio_cholerae	Vibrio_cholerae	Vibrio_cholerae	Disc diffusion	Gulls_	Larus_michahellis	Vibrio_cholerae	NA	NA	NA	NA	NA	NA	1	1	NA	NA	NA	NA	NA	NA	NA	NA	NA	NA	NA	NA	NA	NA	NA	NA	NA	NA	NA	NA	NA	NA	NA	NA	NA	NA	NA	NA	NA
Stedt J., Bonnedahl J., Hernandez J., McMahon B.J., Hasan B., Olsen B., Drobni M., Waldenström J.	Antibiotic resistance patterns in Escherichia coli from gulls in nine European countries	2014	Europe	Denmark, England, Ireland, Letvia, Netherlands, Poland, Portugal, Spain, Sweden	Blavand, Bristol, Howth, Dougava_Kaltene, Borsele_Rotterdam, Wladyslawowo, Lagos_Portimao, Emporda_Mazarron_Malaga, Hudiksvall	Escherichia_coli	Escherichia_coli	Escherichia_coli	Disc diffusion	Gulls	Larus_fuscus, Larus_argentatus, Larus_michahellis	Escherichia_coli	NA	NA	NA	NA	2210	3158	685	2210	NA	NA	NA	NA	NA	NA	NA	NA	NA	NA	NA	NA	NA	NA	NA	NA	NA	NA	NA	NA	NA	NA	NA	NA	NA	NA	NA	NA	NA
Smith S., Wang J., Fanning S., McMahon B.J.	Antimicrobial resistant bacteria in wild mammals and birds: A coincidence or cause for concern?	2014	Europe	Ireland	Dublin	Escherichia_coli	Escherichia_coli	Escherichia_coli	Disc diffusion	Birds	Larus_argentatus	Escherichia_coli	30	30	NA	NA	NA	NA	41	41	NA	NA	NA	NA	NA	NA	NA	NA	NA	NA	NA	NA	NA	NA	NA	NA	NA	NA	NA	NA	NA	NA	NA	NA	NA	NA	NA	NA	NA
Literak I., Manga I., Wojczulanis-Jakubas K., Chroma M., Jamborova I., Dobiasova H., Sedlakova M.H., Cizek A.	Enterobacter cloacae with a novel variant of ACT AmpC beta-lactamase originating from glaucous gull (Larus hyperboreus) in Svalbard	2014	Europe	Norway	Svalbard	Escherichia_coli, Salmonella_spp	Enterobacter_cloacae	Enterobacter_cloacae	MIC	Birds	Larus_hyperboreus	Enterobacter_cloacae	2	230	2	15	NA	NA	2	2	NA	NA	NA	NA	NA	NA	NA	NA	NA	NA	NA	NA	NA	NA	NA	NA	NA	NA	NA	NA	NA	NA	NA	NA	NA	NA	NA	NA	NA
Bonnedahl J, Hernandez J, Stedt J, WaldenstrÃ¶m J, Olsen B, Drobni M.	Extended-spectrum B-lactamases in Escherichia coli and Klebsiella pneumoniae in Gulls, Alaska, USA	2014	North_America	USA	Alaska	Escherichia_coli, Klebsiella_spp, Enterococcus_faecium	Escherichia_coli, Klebsiella_pneumoniae; Enterococcus_faecium	Escherichia_coli, Klebsiella_pneumoniae; Enterococcus_faecium	Disc diffusion	Gulls	NR	Escherichia_coli	NA	32	NA	NA	NA	NA	33	33	Klebsiella_pneumoniae	NA	35	NA	NA	NA	NA	25	35	Enterococcus_faecium	NA	NA	NA	NA	NA	NA	7	7	NA	NA	NA	NA	NA	NA	NA	NA	NA	NA	NA
Vredenburg J., Varela A.R., Hasan B., Bertilsson S., Olsen B., Narciso-da-Rocha C., Bonnedahl J., Stedt J., Da Costa P.M., Manaia C.M.	Quinolone-resistant Escherichia coli isolated from birds of prey in Portugal are genetically distinct from those isolated from water environments and gulls in Portugal, Spain and Sweden	2014	Europe	Portugal, Spain, Sweden	Porto, Empordá, Hudiksvall	Escherichia_coli	Escherichia_coli	Escherichia_coli	NA	Birds	Larus_fuscus, Larus_michahellis, Larus_argentatus	Escherichia_coli	NA	NA	31	NA	49	NA	49	49	NA	NA	NA	NA	NA	NA	NA	NA	NA	NA	NA	NA	NA	NA	NA	NA	NA	NA	NA	NA	NA	NA	NA	NA	NA	NA	NA	NA	NA
Hasan B., Melhus A., Sandegren L., Alam M., Olsen B.	The gull (Chroicocephalus brunnicephalus) as an environmental bioindicator and reservoir for antibiotic resistance on the coastlines of the bay of Bengal	2014	Asia	Bangladesh	Kuakata, Cox's_Bazar	Escherichia_coli	Escherichia_coli	Escherichia_coli	Disc diffusion	Gulls	Chroicocephalus_brunnicephalus	Escherichia_coli	NA	NA	NA	NA	85.05	150	36	85	NA	NA	NA	NA	NA	NA	NA	NA	NA	NA	NA	NA	NA	NA	NA	NA	NA	NA	NA	NA	NA	NA	NA	NA	NA	NA	NA	NA	NA
Veldman K., van Tulden P., Kant A., Testerink J., Mevius D.	Characteristics of cefotaxime-resistant Escherichia coli from wild birds in The Netherlands	2013	Europe	Netherlands	Andijk, Delft, Haarlem, Jmuiden, Groningen, Moddergat, Haringvliet, Spaarndam,	Escherichia_coli	Escherichia_coli	Escherichia_coli	MIC	Birds	Larus_argentatus, Chroicocephalus_ridibundus, Larus_fuscus, Larus_marinus, Larus_canus	Escherichia_coli	65	414	29	150	NA	NA	65	65	NA	NA	NA	NA	NA	NA	NA	NA	NA	NA	NA	NA	NA	NA	NA	NA	NA	NA	NA	NA	NA	NA	NA	NA	NA	NA	NA	NA	NA
Hernandez J., Johansson A., Stedt J., Bengtsson S., Porczak A., Granholm S., González-Acuña D., Olsen B., Bonnedahl J., Drobni M.	Characterization and Comparison of Extended-Spectrum β-Lactamase (ESBL) Resistance Genotypes and Population Structure of Escherichia coli Isolated from Franklin's Gulls (Leucophaeus pipixcan) and Humans in Chile	2013	South_America	Chile	Concón, Talcahuano	Escherichia_coli	Escherichia_coli	Escherichia_coli	Disc diffusion	Gulls	Leucophaeus_pipixcan	Escherichia_coli	NA	NA	NA	NA	112	372	129	267	NA	NA	NA	NA	NA	NA	NA	NA	NA	NA	NA	NA	NA	NA	NA	NA	NA	NA	NA	NA	NA	NA	NA	NA	NA	NA	NA	NA	NA
Fresno M, V Barrera, V Gornall, P Lillo, N Paredes, P Abalos, A Fernández & P Retamal	Identification of diverse Salmonella Serotypes, Virulotypes, and Antimicrobial Resistance Phenotypes in waterfowl from Chile	2013	South_America	Chile	Arica, Coquimbo, Valparaíso, BioBío	Salmonella_spp	Salmonella_enterica	Salmonella_enterica	Disc diffusion	Birds	Leucophaeus_pipixcan, Larus_dominicanus, Leucophaeus_modestus	Salmonella_enterica	46	758	NA	676	NA	NA	40	46	NA	NA	NA	NA	NA	NA	NA	NA	NA	NA	NA	NA	NA	NA	NA	NA	NA	NA	NA	NA	NA	NA	NA	NA	NA	NA	NA	NA	NA
Wallensten A, Hernandez J, Ardiles K, GonzÃ¡lez-AcuÃ±a D, Drobni M, Olsen B.	Extended spectrum beta-lactamases detected in Escherichia coli from gulls in Stockholm, Sweden	2011	Europe	Sweden	Stockholm	Escherichia_coli	Escherichia_coli	Escherichia_coli	Disc diffusion	Gulls	Chroicocephalus_ridibundus, Larus_canus, Larus_argentatus, Larus_fuscus	Escherichia_coli	NA	NA	NA	NA	194	283	35	194	NA	NA	NA	NA	NA	NA	NA	NA	NA	NA	NA	NA	NA	NA	NA	NA	NA	NA	NA	NA	NA	NA	NA	NA	NA	NA	NA	NA	NA
Martiny A.C., Martiny J.B.H., Weihe C., Field A., Ellis J.C.	Functional metagenomics reveals previously unrecognized diversity of antibiotic resistance genes in gulls	2011	North_America	USA	Appledore_Island, Rochester	Bacteria	Rahnella_aquatilis, Enterococcus_sp, Gram_Positivo	Rahnella_aquatilis, Enterococcus_sp, Gram_Positivo	MIC	Gulls	Larus_argentatus	NA	NA	NA	NA	NA	NA	NA	NA	NA	NA	NA	NA	NA	NA	NA	NA	NA	NA	NA	NA	NA	NA	NA	NA	NA	NA	NA	NA	NA	NA	NA	NA	NA	NA	NA	NA	NA	NA
Vigo G.B., Leotta G.A., Caffer M.I., Salve A., Binsztein N., Pichel M.	Isolation and characterization of Salmonella enterica from Antarctic wildlife	2011	Antarctica	NR	NR	Salmonella_enterica	Salmonella_enterica	Salmonella_enterica	Disc diffusion	Birds	Larus_dominicanus	Salmonella_enterica	0	1739	0	106	NA	NA	0	19	NA	NA	NA	NA	NA	NA	NA	NA	NA	NA	NA	NA	NA	NA	NA	NA	NA	NA	NA	NA	NA	NA	NA	NA	NA	NA	NA	NA	NA
Radhouani H., Igrejas G., Pinto L., Gonalves A., Coelho C., Rodrigues J., Poeta P.	Molecular characterization of antibiotic resistance in enterococci recovered from seagulls (Larus cachinnans) representing an environmental health problem	2011	Europe	Portugal	Berlengas_Island	Enterococci	Enterococcus_faecium, Enterococcus_faecalis, Enterococcus_hirae, Enterococcus_durans	Enterococcus_faecium, Enterococcus_faecalis, Enterococcus_hirae, Enterococcus_durans	Disc diffusion	Gulls	Larus_cachinnans	Enterococcocus_faecium	NA	NA	NA	NA	NA	NA	28.296	54	Enterococcocus_faecalis	NA	NA	NA	NA	NA	NA	6.426	54	Enterococcus_hirae	NA	NA	NA	NA	NA	NA	3.834	54	Enterococcus_durans	NA	NA	NA	NA	NA	NA	1.296	54	NA	NA
Alroy K., Ellis J.C.	Pilot study of antimicrobial-resistant Escherichia coli in herring gulls (Larus argentatus) and wastewater in the Northeastern United States	2011	North_America	USA	Massachusetts	Escherichia_coli	Escherichia_coli	Escherichia_coli	Disc diffusion	Gulls	Larus_argentatus	Escherichia_coli	22	125.714	NA	NA	NA	NA	107	114	NA	NA	NA	NA	NA	NA	NA	NA	NA	NA	NA	NA	NA	NA	NA	NA	NA	NA	NA	NA	NA	NA	NA	NA	NA	NA	NA	NA	NA
Literak I., Dolejska M., Janoszowska D., Hrusakova J., Meissner W., Rzyska H., Bzoma S., Cizek A.	Antibiotic-resistant escherichia coli bacteria, including strains with genes encoding the extended-spectrum beta-lactamase and QnrS, in waterbirds on the baltic sea coast of Poland	2010	Europe	Poland	Gdynia	Escherichia_coli	Escherichia_coli	Escherichia_coli	Disc diffusion	Birds	Larus_argentatus	Escherichia_coli	NA	NA	3	27	31	478	31	141	NA	NA	NA	NA	NA	NA	NA	NA	NA	NA	NA	NA	NA	NA	NA	NA	NA	NA	NA	NA	NA	NA	NA	NA	NA	NA	NA	NA	NA
Debruyne L., Broman T., Bergström S., Olsen B., On S.L.W., Vandamme P.	Campylobacter volucris sp. nov., isolated from black-headed gulls (Larus ridibundus)	2010	Europe	Sweden	Malmö	Campylobacter_volucris	Campylobacter_volucris	Campylobacter_volucris	Disc diffusion	Gulls	Larus_ridibundus	Campylobacter_volucris	3	3	NA	NA	NA	NA	3	3	NA	NA	NA	NA	NA	NA	NA	NA	NA	NA	NA	NA	NA	NA	NA	NA	NA	NA	NA	NA	NA	NA	NA	NA	NA	NA	NA	NA	NA
Bonnedahl J., Drobni P., Johansson A., Hernandez J., Melhus Å., Stedt J., Olsen B., Drobni M.	Characterization, and comparison of human clinical and black-headed gull (Larus ridibundus) extended-spectrum β-lactamase-producing bacterial isolates from Kalmar, on the southeast coast of Sweden	2010	Europe	Sweden	Kalmar	Escherichia_coli	Escherichia_coli	Escherichia_coli	Disc diffusion	Gulls	Larus_ridibundus	Escherichia_coli	11	100	NA	NA	NA	NA	11.039	83	NA	NA	NA	NA	NA	NA	NA	NA	NA	NA	NA	NA	NA	NA	NA	NA	NA	NA	NA	NA	NA	NA	NA	NA	NA	NA	NA	NA	NA
Hernandez J., Bonnedahl J., Eliasson I., Wallensten A., Comstedt P., Johansson A., Granholm S., Melhus Å., Olsen B., Drobni M.	Globally disseminated human pathogenic Escherichia coli of O25b-ST131 clone, harbouring blaCTX-M-15, found in Glaucous-winged gull at remote Commander Islands, Russia	2010	Europe	Russia	Commander_Islands	Escherichia_coli	Escherichia_coli	Escherichia_coli	NA	Gulls	Larus_glaucescens, Larus_ridibundus	Escherichia_coli	NA	NA	NA	NA	6	532	6	145	NA	NA	NA	NA	NA	NA	NA	NA	NA	NA	NA	NA	NA	NA	NA	NA	NA	NA	NA	NA	NA	NA	NA	NA	NA	NA	NA	NA	NA
Radhouani H., Poeta P., Pinto L., Miranda J., Coelho C., Carvalho C., Rodrigues J., López M., Torres C., Vitorino R., Domingues P., Igrejas G.	Proteomic characterization of vanA-containing Enterococcus recovered from Seagulls at the Berlengas Natural Reserve, W Portugal	2010	Europe	Portugal	Berlengas_Island	Enterococcus_spp	Enterococcus_durans, Enterococcus_faecium, Enterococcus_hirae, Enterococcus_faecalis	Enterococcus_durans, Enterococcus_faecium, Enterococcus_hirae, Enterococcus_faecalis	Disc diffusion	Gulls	Larus_cachinnans	Enterococcocus_durans	NA	NA	NA	NA	NA	NA	4	6	Enterococcocus_faaecium	NA	NA	NA	NA	NA	NA	2	6	Enterococcus_hirae	NA	NA	NA	NA	NA	NA	0	6	NA	NA	NA	NA	NA	NA	NA	NA	NA	NA	NA
Simões R.R., Poirel L., Da Costa P.M., Nordmann P.	Seagulls and beaches as reservoirs for multidrug-resistant Escherichia coli	2010	Europe	Portugal	Porto	Escherichia_coli	Escherichia_coli	Escherichia_coli	NA	Gulls	Larus_fuscus, Larus_cachinnans	Escherichia_coli	NA	NA	NA	NA	NA	NA	45	139	NA	NA	NA	NA	NA	NA	NA	NA	NA	NA	NA	NA	NA	NA	NA	NA	NA	NA	NA	NA	NA	NA	NA	NA	NA	NA	NA	NA	NA
Dolejská M., Bierošová B., Kohoutová L., Literák I., Čížek A.	Antibiotic-resistant Salmonella and Escherichia coli isolates with integrons and extended-spectrum beta-lactamases in surface water and sympatric black-headed gulls	2009	Europe	Czech_Republic	Ostrava	Escherichia_coli, Salmonella_spp	Escherichia_coli, Salmonella_enterica	Escherichia_coli, Salmonella_enterica	Disc diffusion	Gulls	Larus_ridibundus	Escherichia_coli	60	216	NA	NA	NA	NA	59.64	213	Salmonella_enterica	14	216	NA	NA	NA	NA	14.28	51	NA	NA	NA	NA	NA	NA	NA	NA	NA	NA	NA	NA	NA	NA	NA	NA	NA	NA	NA	NA
Radhouani H., Poeta P., Igrejas G., Gonçalves A., Vinué L., Torres C.	Antimicrobial resistance and phylogenetic groups in isolates of escherichia coli from seagulls at the berlengas nature reserve	2009	Europe	Portugal	Berlengas_Island	Escherichia_coli	Escherichia_coli	Escherichia_coli	Disc diffusion	Gulls	Larus_cachinnans	Escherichia_coli	NA	NA	NA	NA	29	53	29	53	NA	NA	NA	NA	NA	NA	NA	NA	NA	NA	NA	NA	NA	NA	NA	NA	NA	NA	NA	NA	NA	NA	NA	NA	NA	NA	NA	NA	NA
Bonnedahl J., Drobni M., Gauthier-Clerc M., Hernandez J., Granholm S., Kayser Y., Melhus A., Kahlmeter G., Waldenström J., Johansson A., Olsen B.	Dissemination of Escherichia coli with CTX-M type ESBL between humans and yellow-legged gulls in the south of France	2009	Europe	France	Camargue	Escherichia_coli	Escherichia_coli	Escherichia_coli	Disc diffusion	Wildlife	Larus_michahellis	Escherichia_coli	72	180	NA	NA	NA	NA	72	153	NA	NA	NA	NA	NA	NA	NA	NA	NA	NA	NA	NA	NA	NA	NA	NA	NA	NA	NA	NA	NA	NA	NA	NA	NA	NA	NA	NA	NA
Rose, JM; Gast, RJ; Bogomolni, A; Ellis, JC; Lentell, BJ; Touhey, K; Moore, M	Occurrence and patterns of antibiotic resistance in vertebrates off the Northeastern United States coast	2009	North_America	USA	Kittery	Microbiota	Pseudomonas_sp, Proteus_mirabilis, Non-enteric_Gram_Negative_rod, Burkholderia_cepacia, Proteus_vulgaris, Proteus_penneri, Escherichia_coli	Pseudomonas_sp, Proteus_mirabilis, Non-enteric_Gram_Negative_rod, Burkholderia_cepacia, Proteus_vulgaris, Proteus_penneri, Escherichia_coli	MIC-Disc diffusion	Wildlife	Larus_argentatus, Larus_marinus, Larus_atricilla	Proteus_mirabilis	NA	NA	NA	79	NA	149	9	9	Burkholderia_cepacia	NA	NA	NA	79	NA	149	8	8	Proteus_vulgaris	NA	NA	NA	79	NA	149	8	8	Proteus_penneri	NA	NA	NA	79	NA	149	8	8	Escherichia_coli	NA
Gionechetti F., Zucca P., Gombac F., Monti-Bragadin C., Lagatolla C., Tonin E., Edalucci E., Vitali L.A., Dolzani L.	Characterization of antimicrobial resistance and class 1 integrons in enterobacteriaceae isolated from mediterranean herring gulls (Larus cachinnans)	2008	Europe	Italy	Regione_Friuli_Venexia_Giulia	Enterobacterales	Escherichia_coli, Proteus_mirabilis, Klebsiella_terrigena, Klebsiella_oxytoca, Citrobacter_braakii, Citrobacter_freundii, Salmonella_enterica	Escherichia_coli, Proteus_mirabilis, Klebsiella_terrigena, Klebsiella_oxytoca, Citrobacter_braakii, Citrobacter_freundii, Salmonella_enterica	Disc diffusion	Gulls	Larus_cachinnans	Escherichia_coli	NA	92	NA	NA	NA	NA	42	88	Proteus_mirabilis	NA	92	NA	NA	NA	NA	55	89	Klebsiella_terrigena	NA	92	NA	NA	NA	NA	8	8	Klebsiella_oxytoca	NA	92	NA	NA	NA	NA	6	6	Citrobacter_braaikii	NA
Stoddard R.A., DeLong R.L., Byrne B.A., Jang S., Gulland F.M.D.	Prevalence and characterization of Salmonella spp. among marine animals in the Channel Islands California	2008	North_America	USA	California	Salmonella_enterica	Salmonella_enterica	Salmonella_enterica	MIC	Gulls_	Larus_occidentalis	Salmonella_enterica	NA	NA	NA	NA	2	174	2	16	NA	NA	NA	NA	NA	NA	NA	NA	NA	NA	NA	NA	NA	NA	NA	NA	NA	NA	NA	NA	NA	NA	NA	NA	NA	NA	NA	NA	NA
Poeta P, H Radhouani, G Igrejas, A Goncalves, C Carvalho, J Rodrigues, L Vinué, S Somalo & C Torres	Seagulls of the Berlengas Natural Reserve of Portugal as Carriers of Fecal Escherichia coli Harboring CTX-M and TEM Extended-Spectrum Beta-Lactamases	2008	Europe	Portugal	Berlengas_Island	Escherichia_coli	Escherichia_coli	Escherichia_coli	Disc diffusion	Wildlife	NR	Escherichia_coli	NA	NA	NA	NA	11	57	11	11	NA	NA	NA	NA	NA	NA	NA	NA	NA	NA	NA	NA	NA	NA	NA	NA	NA	NA	NA	NA	NA	NA	NA	NA	NA	NA	NA	NA	NA
Bogomolni A.L., Gast R.J., Ellis J.C., Dennett M., Pugliares K.R., Lentell B.J., Moore M.J.	Victims or vectors: A survey of marine vertebrate zoonoses from coastal waters of the Northwest Atlantic	2008	North_America	Canada, USA	Kent_island; Appledore_island	Campylobacter_spp, Salmonella_spp	Escherichia_coli, Pseudomonas_spp, Enterococcus_spp, Clostridium_perfringens, Enterobacter_cloacae, Shewanella_spp, Proteus_mirabilis, Enterobacter_spp, Staphylococcus_spp, Serratia_liquefaciens, Streptococcus-alpha, Vibrio_alginolyticus, Acinetobacter_spp, Corynebacterium_spp, Bacillus_spp, Edwardsiella_tarda, Citrobacter_freundii, Klebsiella_pneumoniae, Escherichia_spp, Streptococcus-gamma, Aer…	Escherichia_coli, Pseudomonas_spp, Enterococcus_spp, Clostridium_perfringens, Enterobacter_cloacae, Shewanella_spp, Proteus_mirabilis, Enterobacter_spp, Staphylococcus_spp, Serratia_liquefaciens, Streptococcus-alpha, Vibrio_alginolyticus, Acinetobacter_spp, Corynebacterium_spp, Bacillus_spp, Edwardsiella_tarda, Citrobacter_freundii, Klebsiella_pneumoniae, Escherichia_spp, Streptococcus-gamma, Aer…	NA	Wildlife	Larus_marinus, Larus_argentatus, Larus_atricilla	NA	NA	NA	NA	NA	NA	NA	NA	NA	NA	NA	NA	NA	NA	NA	NA	NA	NA	NA	NA	NA	NA	NA	NA	NA	NA	NA	NA	NA	NA	NA	NA	NA	NA	NA	NA	NA	NA
Dolejska M., Cizek A., Literak I.	High prevalence of antimicrobial-resistant genes and integrons in Escherichia coli isolates from Black-headed Gulls in the Czech Republic	2007	Europe	Czech_Republic	Brno	Escherichia_coli	Escherichia_coli	Escherichia_coli	Disc diffusion	Gulls	Larus_ridibundus	Escherichia_coli	75	257	NA	NA	NA	NA	75	257	NA	NA	NA	NA	NA	NA	NA	NA	NA	NA	NA	NA	NA	NA	NA	NA	NA	NA	NA	NA	NA	NA	NA	NA	NA	NA	NA	NA	NA
Edge T.A., Hill S.	Multiple lines of evidence to identify the sources of fecal pollution at a freshwater beach in Hamilton Harbour, Lake Ontario	2007	North_America	Canada	NR	Escherichia_coli	Escherichia_coli	Escherichia_coli	MIC	Birds	Larus_domesticus	Escherichia_coli	NA	NA	NA	808	376	1515	376	1367	NA	NA	NA	NA	NA	NA	NA	NA	NA	NA	NA	NA	NA	NA	NA	NA	NA	NA	NA	NA	NA	NA	NA	NA	NA	NA	NA	NA	NA
Čížek A., Dolejská M., Karpíšková R., Dědičová D., Literák I.	Wild black-headed gulls (Larus ridibundus) as an environmental reservoir of Salmonella strains resistant to antimicrobial drugs	2007	Europe	Czech_Republic	Chropyne, Nymburk, Nové_Mlýny, Bartosovice, Hodonín, Ostrava	Salmonella_spp	Salmonella_enterica	Salmonella_enterica	Disc diffusion	Gulls	Larus_ridibundus	Salmonella_enterica	10	1095	NA	NA	NA	NA	10	207	NA	NA	NA	NA	NA	NA	NA	NA	NA	NA	NA	NA	NA	NA	NA	NA	NA	NA	NA	NA	NA	NA	NA	NA	NA	NA	NA	NA	NA
Palmgren H., Aspán A., Broman T., Bengtsson K., Blomquist L., Bergström S., Sellin M., Wollin R., Olsen B.	Salmonella in Black-headed gulls (Larus ridibundus); prevalence, genotypes and influence on Salmonella epidemiology	2006	Europe	Sweden	Malmö	Salmonella_spp	Salmonella_enterica	Salmonella_enterica	Disc diffusion	Gulls	Larus_ridibundus	Salmonella_enterica	2	1047	NA	NA	NA	NA	2	28	NA	NA	NA	NA	NA	NA	NA	NA	NA	NA	NA	NA	NA	NA	NA	NA	NA	NA	NA	NA	NA	NA	NA	NA	NA	NA	NA	NA	NA
Fogarty L.R., Haack S.K., Wolcott M.J., Whitman R.L.	Abundance and characteristics of the recreational water quality indicator bacteria Escherichia coli and enterococci in gull faeces	2003	North_America	USA	Chicago; Traverse_City	Escherichia_coli, enterococci	Escherichia_coli, Enterococcus_avium, Enterococcus_casseliflavus, Enterococcus_durans, Enterococcus_faecalis, Enterococcus_faecium, Enterococcus_gallinarum, Enterococcus_hirae, _Enterococcus_saccharolyticus	Enterococcus_avium, Enterococcus_casseliflavus, Enterococcus_durans, Enterococcus_faecalis, Enterococcus_faecium, Enterococcus_gallinarum, Enterococcus_hirae, _Enterococcus_saccharolyticus	NA	Gulls	Larus_spp	Enterococcus_casseliflavous	NA	NA	NA	NA	NA	NA	NA	102	Enterococcus_flavescens	NA	NA	NA	NA	NA	NA	NA	NA	Enterococcus_avium	NA	NA	NA	NA	NA	NA	NA	NA	Enterococcus_durans	NA	NA	NA	NA	NA	NA	NA	NA	Enterococcus_faecalis	NA
Smith W.A., Mazet J.A.K., Hirsh D.C.	Salmonella in California wildlife species: Prevalence in rehabilitation centers and characterization of isolates	2002	North_America	USA	California	Salmonella_spp	Salmonella_enterica	Salmonella_enterica	Disc diffusion	Birds	Larus_occidentalis	Salmonella_enterica	4	108	2	32	NA	NA	4	4	NA	NA	NA	NA	NA	NA	NA	NA	NA	NA	NA	NA	NA	NA	NA	NA	NA	NA	NA	NA	NA	NA	NA	NA	NA	NA	NA	NA	NA
Kaneko A., Matsuda M., Miyajima M., Moore J.E., Murphy P.G.	Urease-positive thermophilic strains of Campylobacter isolated from seagulls (Larus spp.)	1999	Europe	Ireland	Belfast	Campylobacter_sp	Campylobacter_sp	Campylobacter_sp	NA	Gulls	Larus_spp	NA	NA	NA	NA	NA	NA	NA	NA	NA	NA	NA	NA	NA	NA	NA	NA	NA	NA	NA	NA	NA	NA	NA	NA	NA	NA	NA	NA	NA	NA	NA	NA	NA	NA	NA	NA	NA	NA
Stanley K.N., Jones K.	High frequency of metronidazole resistance among strains of Campylobacter jejuni isolated from birds	1998	Europe	England	Lancashire	Campylobacter_jejuni	Campylobacter_jejuni	Campylobacter_jejuni	MIC	Birds	NR	Campylobacter_jejuni	NA	NA	NA	NA	NA	NA	43	70	NA	NA	NA	NA	NA	NA	NA	NA	NA	NA	NA	NA	NA	NA	NA	NA	NA	NA	NA	NA	NA	NA	NA	NA	NA	NA	NA	NA	NA
Palmgren H., Sellin M., Bergström S., Olsen B.	Enteropathogenic bacteria in migrating birds arriving in Sweden	1997	Europe	Sweden	Malmö	Salmonella_spp, Campylobacter_spp, EHEC	Salmonella_enterica	Salmonella_enterica	Disc diffusion	Birds	Larus_ridibundus; Larus_canus	Salmonella_enterica	2	151	2	50	NA	NA	2	2	NA	NA	NA	NA	NA	NA	NA	NA	NA	NA	NA	NA	NA	NA	NA	NA	NA	NA	NA	NA	NA	NA	NA	NA	NA	NA	NA	NA	NA
Tsubokura M., Matsumoto A., Otsuki K., Animas S.B., Sanekata T.	Drug resistance and conjugative R plasmids in Escherichia coli strains isolated from migratory waterfowl.	1995	Asia	Japan	Tottori, Shimane	Escherichia_coli	Escherichia_coli	Escherichia_coli	MIC	Birds	Larus_crassirostris	Escherichia_coli	NA	NA	NA	229	NA	1819	233	554	NA	NA	NA	NA	NA	NA	NA	NA	NA	NA	NA	NA	NA	NA	NA	NA	NA	NA	NA	NA	NA	NA	NA	NA	NA	NA	NA	NA	NA
Hájek V., Balusek J.	Biochemical properties and differentiation of coagulase-positive staphylococci from rooks and gulls.	1988	Europe	Czech_Republic	Kromeríz	Staphylococcoci	Staphylococcus_aureus, Staphylococcus_intermedius	Staphylococcus_aureus	Disc diffusion	Birds	Larus_ridibundus	Staphylococcus_aureus	NA	296	NA	229	NA	NA	33	34	Staphylococcus_intermedius	NA	NA	NA	NA	NA	NA	0	25	NA	NA	NA	NA	NA	NA	NA	NA	NA	NA	NA	NA	NA	NA	NA	NA	NA	NA	NA	NA
Fenlon D.R.	Seagulls (Larus spp.) as vectors of salmonellae: An investigation into the range of serotypes and numbers of salmonellae in gull faeces	1981	Europe	Scotland	Aberdeen	Salmonella_spp	Salmonella_enterica	Salmonella_enterica	Disc diffusion	Gulls	Larus_spp	Salmonella_enterica	NA	NA	NA	NA	NA	1242	21	160	NA	NA	NA	NA	NA	NA	NA	NA	NA	NA	NA	NA	NA	NA	NA	NA	NA	NA	NA	NA	NA	NA	NA	NA	NA	NA	NA	NA	NA
[truncated: 220 more columns]
